# Supplementary material for: Non-radiologist-performed abdominal point-of-care ultrasonography in paediatrics — a scoping review
Source: Pediatr Radiol. 2021 Apr 10;51(8):1386–99. doi: 10.1007/s00247-021-04997-x (PMC8266706; doi:10.1007/s00247-021-04997-x)
Supplement: Supplementary file 1 — (XLSX 12 kb) [file 247_2021_4997_MOESM1_ESM.xlsx]

## Sheet: Blad1
		Ovid MEDLINE(R) ALL <1946 to April 24, 2019> Search date: 25 April 2019
	#	Search	Results
	1	exp infant death/ or exp child/ or infant/ or exp child welfare/ or exp puberty/ or adolescent/	3103254
	2	(infant? or infancy or toddler? or kid or kids or underage* or boy or boys or girl? or sibbling* or preschool* or childhood or child or children or schoolchild* or juvenile or minors or p?ediatric? or neonat* or baby or babies or kindergarten or newborn? or puberty or adolescen* or young adult? or teenage* or teen age*).ab,kf,ti.	2283141
	3	(("0" or "1" or "2" or "3" or "4" or "5" or "6" or "7" or "8" or "9" or "10" or "11" or "12" or "13" or "14" or "15" or "16" or "17" or "18") adj1 (age? or yr? or year?)).ab.	1476271
	4	(("0" or "1" or "2" or "3" or "4" or "5" or "6" or "7" or "8" or "9" or "10" or "11" or "12" or "13" or "14" or "15" or "16" or "17" or "18" or "19" or "20" or "21" or "22" or "23" or "24") adj1 month?).ab.	989814
	5	(child or p?ediatric? or juvenile).jw.	533853
	6	or/1-5 [children 0-18 yrs]	5367926
	7	exp point of care systems/ and (ultrasonography/ or ultrasonography, doppler/ or ultrasonography doppler, pulsed/ or "focussed assessment with sonography of trauma"/)	1670
	8	(efast or fast exam? or focussed assessment sonography).ab,kf,ti.	126
	9	((poc or "point of care") adj2 (ultrasound or ultrasonograph* or "us")).ab,kf,ti.	1475
	10	pocus.ab,kf,ti.	419
	11	((handheld or hand held or bedside or hand carried or portable) adj3 ultraso*).ab,kf,ti.	2641
	12	(ultraso* adj5 ("ed" or picu or emergency)).ab,kf,ti.	1889
	13	(ultraso* adj2 emergency department).ab,kf,ti.	170
	14	emergency ultraso*.ab,kf,ti.	417
	15	or/7-14 [III]	5661
	16	(ultraso* adj7 (physician? or nonradiologist? or non radiol* or health care professional? or pe?diatrician?)).ab,kf,ti.	1509
	17	(6 and 15) or 16	2972
		Ovid Embase Classic+Embase <1947 to 2019 April 24> Search date: 25 April 2019
	#	Search	Results
	1	*child death/ or exp *child/ or *child welfare/ or exp *childhood/ or *kindergarten/ or exp *puberty/ or exp *adolescent/	305669
	2	(infant? or infancy or toddler? or kid or kids or underage* or boy or boys or girl? or sibbling* or preschool* or childhood or child or children or schoolchild* or juvenile or minors or p?ediatric? or neonat* or baby or babies or kindergarten or newborn? or puberty or adolescen* or young adult? or teenage* or teen age*).ab,kw,ti.	3052570
	3	(("0" or "1" or "2" or "3" or "4" or "5" or "6" or "7" or "8" or "9" or "10" or "11" or "12" or "13" or "14" or "15" or "16" or "17" or "18") adj1 (age? or yr? or year?)).ab.	2335800
	4	(("0" or "1" or "2" or "3" or "4" or "5" or "6" or "7" or "8" or "9" or "10" or "11" or "12" or "13" or "14" or "15" or "16" or "17" or "18" or "19" or "20" or "21" or "22" or "23" or "24") adj1 month?).ab.	1567287
	5	(child or p?ediatric? or juvenile).jw.	689170
	6	or/1-5 [children 0-18 yrs]	5760094
	7	(efast or fast exam? or focussed assessment sonography).ab,kw,ti.	250
	8	((poc or "point of care") adj2 (ultrasound or ultrasonograph* or "us")).ab,kw,ti.	2230
	9	pocus.ab,kw,ti.	743
	10	((handheld or hand held or bedside or hand carried or portable) adj3 ultraso*).ab,kw,ti.	4215
	11	(ultraso* adj5 ("ed" or picu or emergency)).ab,kw,ti.	3021
	12	(ultraso* adj2 emergency department).ab,kw,ti.	253
	13	emergency ultraso*.ab,kw,ti.	740
	14	or/7-13 [III]	8264
	15	(ultraso* adj7 (physician? or nonradiologist? or non radiol* or health care professional? or pe?diatrician?)).ab,kw,ti.	2393
	16	(6 and 14) or 15	4391
		Web of Science: Conference Proceedings Index Search date: 25 April 2019
	#	Search	Results
	1	TS=(infant? or infancy or toddler? or kid or kids or underage* or boy or boys or girl? or sibbling* or preschool* or childhood or child or children or schoolchild* or juvenile or minors or p?ediatric? or neonat* or baby or babies or kindergarten or newborn? or puberty or adolescen* or young adult? or teenage* or teen age*)	2700823
	2	AB=(("0" or "1" or "2" or "3" or "4" or "5" or "6" or "7" or "8" or "9" or "10" or "11" or "12" or "13" or "14" or "15" or "16" or "17" or "18") NEAR/1 (age? or yr? or year?))	1233076
	3	AB=(("0" or "1" or "2" or "3" or "4" or "5" or "6" or "7" or "8" or "9" or "10" or "11" or "12" or "13" or "14" or "15" or "16" or "17" or "18" or "19" or "20" or "21" or "22" or "23" or "24") NEAR/1 month?)	787527
	4	TI=(child or pediatric or juvenile)	838589
	5	#1 OR #2 OR #3 OR #4	4087778
	6	TS=(efast or "fast exam" or "focussed assessment sonography")	171
	7	TS=((poc or "point of care") NEAR/2 (ultrasound or ultrasonograph* or "us"))	1497
	8	TS=(pocus NOT hocus)	353
	9	TS=((handheld or "hand held" or bedside or "hand carried" or portable) NEAR/2 ultraso*)	3056
	10	TS=(ultraso* NEAR/4 ("ed" or picu or emergency))	1795
	11	TS=(ultraso* NEAR/2 "emergency department")	294
	12	TS=emergency ultraso*	8508
	13	#6 OR #7 OR #8 OR #9 OR #10 OR #11 OR #12	11349
	14	TS=(ultraso* NEAR/6 (physician? or nonradiologist or "non radiologist" or "non radiologists" or "health care professional" or pediatrician))	795
	15	(#5 and #13) or #14	4053
	16	Refined by: WEB OF SCIENCE INDEX ( WOS.ISTP)	261
